# Supplementary material for: SARS-CoV-2 Seroprevalence of Surinamese Children and Determinants of Seropositivity in the CCREOH/MeKiTamara Cohort
Source: Children (Basel). 2026 Mar 31;13(4):493. doi: 10.3390/children13040493 (PMC13114446; doi:10.3390/children13040493)
Supplement: Supplementary file 1 [file children-13-00493-s001.zip]

Archive with 1 entries (1 files):
- children-4171782-supplementary.pdf
